# Supplementary material for: A Meta-Analysis of the Efficacy of Hyaluronic Acid Eye Drops for the Treatment of Dry Eye Syndrome
Source: Int J Environ Res Public Health. 2021 Mar 1;18(5):2383. doi: 10.3390/ijerph18052383 (PMC7967738; doi:10.3390/ijerph18052383)
Supplement: Supplementary file 1 [file ijerph-18-02383-s001.zip]

Archive with 1 entries (1 files):
- figures_supple_수정.pptx
